# Supplementary material for: Effect of Mid-Adolescent Dietary Practices on Eating Behaviors and Attitudes in Adulthood
Source: Nutrients. 2023 Jan 1;15(1):225. doi: 10.3390/nu15010225 (PMC9823809; doi:10.3390/nu15010225)
Supplement: Supplementary file 1 [file nutrients-15-00225-s001.zip]

Archive with 1 entries (1 files):
- nutrients-2058500-supplementary.pdf
